# Supplementary material for: Efficient CRISPR/Cas9-Mediated Gene Editing in an Interspecific Hybrid Poplar With a Highly Heterozygous Genome
Source: Front Plant Sci. 2020 Jul 3;11:996. doi: 10.3389/fpls.2020.00996 (PMC7347981; doi:10.3389/fpls.2020.00996)
Supplement: Supplementary file 2 [file Table_1.xlsx]

## Sheet: Sheet3
Table S1 Targeted mutations in PdbPDS genes induced by Cas9/sgRNA
Plant ID	Phenotype	Targeted mutations
		T1-1		Genome-editing type	T2-1		Genome-editing type	T1-2		Genome-editing type	T2-2		Genome-editing type
WT	Green	CCAAGACCGGACCTTGATAACAC	--	--	CCAAGACCGGACCTTGATAACTC	--	--	TGAGTGCATTGAACTTGAGCTGG	--	--	TGAGTGCGTTGAACTTGGGCTGG	--	--
1	Albino	CCAAGA - CGGACCTTGATAACAC	-1bp	Chimera	CCAAGAACCGGACCTTGATAACTC	+1bp	Biallelic	TGAGT - CATTGAACTTGAGCTGG	-1bp	Heterozygous	TGAGTGCGTTGAACTTGGGCTGG		No mutation
		CCAAGAC - GGACCTTGATAACAC	-1bp					TGAGTGCATTGAACTTGAGCTGG
		CCAAGAAAC - - - CTTGATAACAC	-6/+3bp		CCAAGA- CGGACCTTGATAACTC	-1bp		TGAGTGCATTGAACTTGAGCTGG
		CCAAGACCGGACCTTGATAACAC						TGAGTGCATTGAACTTGAGCTGG
2	Albino	CCAAGAC - GGACCTTGATAACAC	-1bp	Homozygous	CCAAGA- CGGACCTTGATAACTC	-1bp	Heterozygous	TGAGTGCATTGAACTTGAGCTGG		No mutation	TGAGTGCGTTGAACTTGGGCTGG		No mutation
3	Albino	CCAAGA - CGGACCTTGATAACAC	-1bp	Biallelic	CCAAGAC -GGACCTTGATAACTC	-1bp	Heterozygous	TGAGTGCATTGAACTTGAGCTGG		No mutation	TGAGTGCGTTGAACTTGGGCTGG		No mutation
		CCAAGAC - - - - - CTTGATAACAC	-5bp
4	Albino	CCAAGA - CGGACCTTGATAACAC	-1bp	Biallelic	CCAAGAC- GGACCTTGATAACTC	-1bp	Homozygous	TGAGTGCATTGAACTTGAGCTGG		No mutation	TGAGTGCGTTGAACTTGGGCTGG		No mutation
		CCAAGACCCGGACCTTGATAACAC	+1bp
5	Albino	CCAAGAC - GGACCTTGATAACAC	-1bp	Chimera	CCAAGA- - GGACCTTGATAACTC	-2bp	Biallelic	TGAGTGCATTGAACTTGAGCTGG		No mutation	TGAGTGCGTTGAACTTGGGCTGG		No mutation
		CCAAGA - CGGACCTTGATAACTC	-2/+1bp
		CCAAGACCCGGACCTTGATAACAC	+1bp		CCAAGA- CGGACCTTGATAACTC	-1bp
		CCAAGACCGGACCTTGATAACAC
8	Albino	CCAAGA - - GGACCTTGATAACAC	-2bp	Biallelic	CCAAGA- - G- ACCTTGATAACTC	-3bp	Homozygous	TGAGTGCATTGAACTTGAGCTGG		No mutation	TGAGTGCGTTGAACTTGGGCTGG		No mutation
		CCAAGA - CGGACCTTGATAACAC	-1bp
11	Albino	CCAAGA - CGGACCTTGATAACAC	-1bp	Biallelic	CCAAGAC -GGACCTTGATAACTC	-1bp	Homozygous	TGAGTGCATTGAACTTGAGCTGG		No mutation	TGAGTGCGTTGAACTTGGGCTGG		No mutation
		CCAAGA - - - - - CCTTGATAACAC	-5bp
13	Albino	CCAAGAC - GGACCTTGATAACAC	-1bp	Chimera	CCAAGA- CGGACCTTGATAACTC	-1bp	Homozygous	TGAGT - CATTGAACTTGAGCTGG	-1bp	Heterozygous	TGAGTGCGTTGAACTTGGGCTGG		No mutation
		CCAAGAC - GGACCTTGATAACAC	-1bp					TGAGTGCATTGAACTTGAGCTGG
		CCAAGACC - - - - - TTGATAACAC	-5bp					TGAGTGCATTGAACTTGAGCTGG			TGAGTGCGTTGAACTTGGGCTGG
		CCAAGACCGGACCTTGATAACAC						TGAGTGCATTGAACTTGAGCTGG
14	Albino	CCAAGA - CGGACCTTGATAACAC	-1bp	Biallelic	CCAAGAC- GGACCTTGATAACTC	-1bp	Chimera	TGAGT - CATTGAACTTGAGCTGG	-1bp	Heterozygous	TGAGTGCGTTGAACTTGGGCTGG		No mutation
		CCAAGA - CGGACCTTGATAACAC	-1bp		CCAAG -CCGGACCTTGATAACTC	-1bp		TGAGTGCATTGAACTTGAGCTGG
		CCAAGACC - - - - - TTGATAACAC	-5bp		CCAAGACCGGACCTTGATAACTC			TGAGT - CATTGAACTTGAGCTGG	-1bp
		CCAAGACC - - - - - TTGATAACAC	-5bp					TGAGTGCATTGAACTTGAGCTGG
15	Albino	CCAAGAC - GGACCTTGATAACAC	-1bp	Chimera	CCAAGAC- GGACCTTGATAACTC	-1bp	Chimera	TGAGT - CATTGAACTTGAGCTGG	-1bp	Heterozygous	TGAGT - CGTTGAACTTGGGCTGG	-1bp	Heterozygous
		CCAAGAC - GGACCTTGATAACAC	-1bp		CCAAGA - - - GACCTTGATAACTC	-3bp		TGAGTGCATTGAACTTGAGCTGG			TGAGTGCGTTGAACTTGGGCTGG
		CCAAGA - - GGACCTTGATAACAC	-2bp		CCAAGAC- GGACCTTGATAACTC	-1bp		TGAGTGCATTGAACTTGAGCTGG
		CCAAGACCGGACCTTGATAACAC			CCAAGACCGGACCTTGATAACTC			TGAGTGCATTGAACTTGAGCTGG
16	Albino	CCAAGA - CGGACCTTGATAACAC	-1bp	Chimera	CCAAGA- CGGACCTTGATAACTC	-1bp	Homozygous	TGAGT - CATTGAACTTGAGCTGG	-1bp	Heterozygous	TGAGTGCGTTGAACTTGGGCTGG		No mutation
		CCAAGA - CGGACCTTGATAACAC	-1bp					TGAGTGCATTGAACTTGAGCTGG
		CCAAGA - - GGACCTTGATAACAC	-2bp					TGAGTGCATTGAACTTGAGCTGG
		CCAAGACCGGACCTTGATAACAC						TGAGTGCATTGAACTTGAGCTGG
17	Albino	CCAAGAC - GGACCTTGATAACAC	-1bp	Chimera	CCAAGAC- GGACCTTGATAACTC	-1bp	Homozygous	TGAGT - CATTGAACTTGAGCTGG	-1bp	Heterozygous	TGAGTGCGTTGAACTTGGGCTGG		No mutation
		CCAAGAC - GGACCTTGATAACAC	-1bp					TGAGTGCATTGAACTTGAGCTGG
		CCAAGACCCGGACCTTGATAACAC	+1bp					TGAGTGCATTGAACTTGAGCTGG
		CCAAGACCGGACCTTGATAACAC						TGAGTGCATTGAACTTGAGCTGG
18	Albino	CCAAGAC - GGACCTTGATAACAC	-1bp	Biallelic	CCAAGA- CGGACCTTGATAACTC	-1bp	Homozygous	TGAGT - CATTGAACTTGAGCTGG	-1bp	Heterozygous	TGAGTGCGTTGAACTTGGGCTGG		No mutation
		CCAAGAC - GGACCTTGATAACAC	-1bp					TGAGTGCATTGAACTTGAGCTGG
		CCAAGA - - GGACCTTGATAACAC	-2bp					TGAGT - CATTGAACTTGAGCTGG	-1bp
		CCAAGA - - GGACCTTGATAACAC	-2bp					TGAGTGCATTGAACTTGAGCTGG
19	Green	CCAAGACCGGACCTTGATAACAC		No mutation	CCAAGACCGGACCTTGATAACTC		No mutation	TGAGT - CATTGAACTTGAGCTGG	-1bp	Heterozygous	TGAGTGCGTTGAACTTGGGCTGG		No mutation
22	Albino	CCAAGA - CGGACCTTGATAACAC	-1bp	Biallelic	CCAAGAC -GGACCTTGATAACTC	-1bp	Homozygous	TGAGTGCATTGAACTTGAGCTGG		No mutation	TGAGTGCGTTGAACTTGGGCTGG		No mutation
		CCAAGA - - GGACCTTGATAACAC	-2bp
23	Albino	CCAAGA - CGGACCTTGATAACAC	-1bp	Biallelic	CCAAGATCCGGACCTTGATAACTC	+1bp	Homozygous	TGAGT - CATTGAACTTGAGCTGG	-1bp	Heterozygous	TGAGTGCGTTGAACTTGGGCTGG		No mutation
		CCAAGA - - GGACCTTGATAACAC	-2bp
25	Albino	CCAAGA - CGGACCTTGATAACAC	-1bp	Homozygous	CCAAGA- CGGACCTTGATAACTC	-1bp	Homozygous	TGAGTGCATTGAACTTGAGCTGG		No mutation	TGAGTGCGTTGAACTTGGGCTGG		No mutation
26	Albino	CCAAGA - CGGACCTTGATAACAC	-1bp	Biallelic	CCAAGA- CGGACCTTGATAACTC	-1bp	Heterozygous	TGAGTGCATTGAACTTGAGCTGG		No mutation	TGAGTGCGTTGAACTTGGGCTGG		No mutation
		CCAAGA - - GGACCTTGATAACAC	-2bp
27	Green	CCAAGACCGGACCTTGATAACAC		No mutation	CCAAGA- CGGACCTTGATAACTC	-1bp	Heterozygous	TGAGTGCATTGAACTTGAGCTGG		No mutation	TGAGTGCGTTGAACTTGGGCTGG		No mutation
30	Albino	CCAAGA - CGGACCTTGATAACAC	-1bp	Biallelic	CCAAGATCCGGACCTTGATAACTC	+1bp	Biallelic	TGAGTGCATTGAACTTGAGCTGG		No mutation	TGAGTGCGTTGAACTTGGGCTGG		No mutation
		CCAAGA - - GGACCTTGATAACAC	-2bp		CCAAGA- CGGACCTTGATAACTC	-1bp
32	Albino	- - - - - - - - - - - - - -CTTGATAACAC	-12bp	Heterozygous	CCAAGACCGGACCTTGATAACTC		No mutation	TGAGTGCATTGAACTTGAGCTGG		No mutation	TGAGTGCGTTGAACTTGGGCTGG		No mutation
33	Albino	CCAAGACCGGACCTTGATAACAC		Chimera	CCAAGAC- GGACCTTGATAACTC	-1bp	Heterozygous	TGAGT - CATTGAACTTGAGCTGG	-1bp	Heterozygous	TGAGTGCGTTGAACTTGGGCTGG		No mutation
		CCAAGAC - GGACCTTGATAACAC	-1bp					TGAGTGCATTGAACTTGAGCTGG
		CCAAGACCCGGACCTTGATAACAC	+1bp					TGAGTGCATTGAACTTGAGCTGG
		CCAAGACCGGACCTTGATAACAC						TGAGTGCATTGAACTTGAGCTGG
34	Albino	CCAAGA - CGGACCTTGATAACAC	-1bp	Chimera	CCAAGA -CGGACCTTGATAACTC	-1bp	Homozygous	TGAGT - CATTGAACTTGAGCTGG	-1bp	Heterozygous	TGAGTGCGTTGAACTTGGGCTGG		No mutation
		CCAAGACCCGGACCTTGATAACAC	+1bp					TGAGTGCATTGAACTTGAGCTGG
		CCAAGACCCGGACCTTGATAACAC	+1bp					TGAGTGCATTGAACTTGAGCTGG
		CCAAGACCGGACCTTGATAACAC						TGAGTGCATTGAACTTGAGCTGG
35	Albino	CCAAGAC - GGACCTTGATAACAC	-1bp	Biallelic	CCAAGAC- GGACCTTGATAACTC	-1bp	Biallelic	TGAGTGCATTGAACTTGAGCTGG		no mutation	TGAGTGCGTTGAACTTGGGCTGG		No mutation
		CCAAGACCCGGACCTTGATAACAC	+1bp		CCAAGA- - G- ACCTTGATAACTC	-3bp
37	Albino	CCAAGA - CGGACCTTGATAACAC	-1bp	Biallelic	CCAAGACCGGACCTTGATAACTC		No mutation	TGAGTGCATTGAACTTGAGCTGG		No mutation	TGAGTGCGTTGAACTTGGGCTGG		No mutation
		CCAAGACCCGGACCTTGATAACAC	+1bp
38	Albino	CCAAGAC - GGACCTTGATAACAC	-1bp	Biallelic	CCAAGA- CGGACCTTGATAACTC	-1bp	Homozygous	TGAGT - CATTGAACTTGAGCTGG	-1bp	Heterozygous	TGAGTGCGTTGAACTTGGGCTGG		No mutation
		CCAAGACCCGGACCTTGATAACAC	+1bp
39	Green	CCAAGACCGGACCTTGATAACAC		No mutation	CCAAGACCGGACCTTGATAACTC		No mutation	TGAGTGCATTGAACTTGAGCTGG		No mutation	TGAGTGCGTTGAACTTGGGCTGG		No mutation
41	Albino	CCAAGAC - GGACCTTGATAACAC	-1bp	Homozygous	CCAAGA - -GGACCTTGATAACTC	-2bp	Homozygous	TGAGTGCATTGAACTTGAGCTGG		No mutation	TGAGTGCGTTGAACTTGGGCTGG		No mutation
42	Albino	CCAAGA - CGGACCTTGATAACAC	-1bp	Homozygous	CCAAGACCGGACCTTGATAACTC		No mutation	TGAGTGCATTGAACTTGAGCTGG		No mutation	TGAGTGCGTTGAACTTGGGCTGG		No mutation
43	Albino	CCAAGA - CGGACCTTGATAACAC	-1bp	Biallelic	CCAAGACCGGACCTTGATAACTC		No mutation	TGAGTGCATTGAACTTGAGCTGG		No mutation	TGAGTGCGTTGAACTTGGGCTGG		No mutation
		CCAAGA - - - - - CCTTGATAACAC	-5bp
44	Pale green	CCAAGAC - GGACCTTGATAACAC	-1bp	Heterozygous	CCAAGACCGGACCTTGATAACTC		No mutation	TGAGTGCATTGAACTTGAGCTGG		No mutation	TGAGTGCGTTGAACTTGGGCTGG		No mutation
45	Albino	CCAAGAC - GGACCTTGATAACAC	-1bp	Biallelic	CCAAGA- CGGACCTTGATAACTC	-1bp	Heterozygous	TGAGT - CATTGAACTTGAGCTGG	-1bp	Heterozygous	TGAGTGCGTTGAACTTGGGCTGG		No mutation
		CCAAGAC - GGACCTTGATAACAC	-1bp					TGAGTGCATTGAACTTGAGCTGG
		CCAAGA - - GGACCTTGATAACAC	-2bp					TGAGTGCATTGAACTTGAGCTGG
		CCAAGA - - GGACCTTGATAACAC	-2bp					TGAGT - CATTGAACTTGAGCTGG	-1bp
47	Albino	CCAAGAC - GGACCTTGATAACAC	-1bp	Biallelic	CCAAGACCGGACCTTGATAACTC		No mutation	TGAGT - CATTGAACTTGAGCTGG	-1bp	Heterozygous	TGAGTGCGTTGAACTTGGGCTGG		No mutation
		CCAAGAC - GGACCTTGATAACAC	-1bp					TGAGTGCATTGAACTTGAGCTGG
		CCAAGACC - - - - - TTGATAACAC	-5bp					TGAGTGCATTGAACTTGAGCTGG
		CCAAGACC - - - - - TTGATAACAC	-5bp					TGAGT - CATTGAACTTGAGCTGG	-1bp
49	Green	CCAAGACCGGACCTTGATAACAC		No mutation	CCAAGACCGGACCTTGATAACTC		No mutation	TGAGTC - ATTGAACTTGAGCTGG	-1bp	Heterozygous	TGAGTGCGTTGAACTTGGGCTGG		No mutation
50	Albino	CCAAGACCGGACCTTGATAACAC		No mutation	CCAAGACCGGACCTTGATAACTC		No mutation	TGAGT - CATTGAACTTGAGCTGG	-1bp	Homozygous	TGAGTGCGTTGAACTTGGGCTGG		No mutation
52	Albino	CCAAGA - - GGACCTTGATAACAC	-2bp	Biallelic	CCAAGACCGGACCTTGATAACTC		No mutation	TGAGTGCATTGAACTTGAGCTGG		No mutation	TGAGTGCGTTGAACTTGGGCTGG		No mutation
		CCAAGA - CGGACCTTGATAACAC	-1bp
55	Albino	CCAAGA - - GGACCTTGATAACAC	-2bp	Biallelic	CCAAGACCGGACCTTGATAACTC		No mutation	TGAGTGCATTGAACTTGAGCTGG		No mutation	TGAGTGCGTTGAACTTGGGCTGG		No mutation
		CCAAGAC - - - - - CTTGATAACAC	-5bp
56	Albino	CCAAGAC - GGACCTTGATAACAC	-1bp	Biallelic	CCAAGA - - -GACCTTGATAACTC	-3bp	Biallelic	TGAGTGCATTGAACTTGAGCTGG		no mutation	TGAGTGCGTTGAACTTGGGCTGG		No mutation
		CCAAGA - - GGACCTTGATAACAC	-2bp		CCAAGATCCGGACCTTGATAACTC	+1bp
57	Green	CCAAGACCGGACCTTGATAACAC		No mutation	CCAAGACCGGACCTTGATAACTC		No mutation	TGAGTGCATTGAACTTGAGCTGG		No mutation	TGAGTGCGTTGAACTTGGGCTGG		No mutation
58	Albino	CCAAGA - CGGACCTTGATAACAC	-1bp	Biallelic	CCAAGAACCGGACCTTGATAACTC	+1bp	Biallelic	TGAGTGCATTGAACTTGAGCTGG		No mutation	TGAGTGCGTTGAACTTGGGCTGG		No mutation
		CCAAGAA - - - ACCTTGATAACAC	-4/+1bp		CCAAGA- CGGACCTTGATAACTC	-1bp
60	Albino	CCAAGA - CGGACCTTGATAACAC	-1bp	Homozygous	CCAAGA- CGGACCTTGATAACTC	-1bp	Heterozygous	TGAGTGCATTGAACTTGAGCTGG		No mutation	TGAGTGCGTTGAACTTGGGCTGG		No mutation
62	Mosaic	CCAAGAC - GGACCTTGATAACAC	-1bp	Chimera	CCAAGACCGGACCTTGATAACTC		No mutation	TGAGT - CATTGAACTTGAGCTGG	-1bp	Heterozygous	TGAGTGCGTTGAACTTGGGCTGG		No mutation
		CCAAGAC - GGACCTTGATAACAC	-1bp					TGAGTGCATTGAACTTGAGCTGG
		CCAAGACC - - - - - TTGATAACAC	-5bp					TGAGTGCATTGAACTTGAGCTGG
69	Albino	CCAAGACC - - - - - TTGATAACAC	-5bp	Homozygous	CCAAGAC- GGACCTTGATAACTC	-1bp	Homozygous	TGAGTGCATTGAACTTGAGCTGG		No mutation	TGAGTGCGTTGAACTTGGGCTGG		No mutation
70	Albino	CCAAGAC - GGACCTTGATAACAC	-1bp	Biallelic	CCAAGA - - - GACCTTGATAACTC	-3bp	Biallelic	TGAGTGCATTGAACTTGAGCTGG		no mutation	TGAGTGCGTTGAACTTGGGCTGG		No mutation
		CCAAGA - - GGACCTTGATAACAC	-2bp		CCAAGAC- GGACCTTGATAACTC	-1bp
72	Green	CCAAGA - CGGACCTTGATAACAC	-1bp	Heterozygous	CCAAGACCGGACCTTGATAACTC		No mutation	TGAGTGCATTGAACTTGAGCTGG		No mutation	TGAGTGCGTTGAACTTGGGCTGG		No mutation
73	Albino	CCAAGA - CGGACCTTGATAACAC	-1bp	Biallelic	CCAAGA -CGGACCTTGATAACTC	-1bp	Homozygous	TGAGTGCATTGAACTTGAGCTGG		No mutation	TGAGTGCGTTGAACTTGGGCTGG		No mutation
		CCAAGA - - - - - CCTTGATAACAC	-5bp
75	Albino	CCAAGA - CGGACCTTGATAACAC	-1bp	Homozygous	CCAAGA- CGGACCTTGATAACTC	-1bp	Homozygous	TGAGTGCATTGAACTTGAGCTGG		No mutation	TGAGTGCGTTGAACTTGGGCTGG		No mutation
77	Albino	CCAAGAC - GGACCTTGATAACAC	-1bp	Chimera	CCAAGA- CGGACCTTGATAACTC	-1bp	Homozygous	TGAGT - CATTGAACTTGAGCTGG	-1bp	Heterozygous	TGAGT - CGTTGAACTTGGGCTGG	-1bp	Heterozygous
		CCAAGAC - GGACCTTGATAACAC	-1bp					TGAGTGCATTGAACTTGAGCTGG
		CCAAGA - - - - - CCTTGATAACAC	-5bp					TGAGTGCATTGAACTTGAGCTGG			TGAGTGCGTTGAACTTGGGCTGG
		CCAAGACCCGGACCTTGATAACAC	+1bp					TGAGTGCATTGAACTTGAGCTGG
78	Albino	CCAAGA - CGGACCTTGATAACAC	-1bp	Biallelic	CCAAGA- CGGACCTTGATAACTC	-1bp	Homozygous	TGAGT - CATTGAACTTGAGCTGG	-1bp	Heterozygous	TGAGTGCGTTGAACTTGGGCTGG		No mutation
		CCAAGACCCGGACCTTGATAACAC	+1bp
79	Albino	CCAAGA - - GGACCTTGATAACAC	-2bp	Biallelic	CCAAG- CCGGACCTTGATAACTC	-1bp	Biallelic	TGAGTGCATTGAACTTGAGCTGG		No mutation	TGAGTGCGTTGAACTTGGGCTGG		No mutation
		CCAAGA - CGGACCTTGATAACAC	-1bp		CCAAGA- CGGACCTTGATAACTC	-1bp
80	Albino	CCAAGA - CGGACCTTGATAACAC	-1bp	Biallelic	CCAAGAC- GGACCTTGATAACTC	-1bp	Homozygous	TGAGTGCATTGAACTTGAGCTGG		No mutation	TGAGTGCGTTGAACTTGGGCTGG		No mutation
		CCAAGACC - - - - - TTGATAACAC	-5bp
83	Albino	CCAAGACC - - - - - TTGATAACAC	-5bp	Homozygous	CCAAGA- CGGACCTTGATAACTC	-1bp	Homozygous	TGAGTGCATTGAACTTGAGCTGG		No mutation	TGAGTGCGTTGAACTTGGGCTGG		No mutation
86	Pale green	CCAAGACCGGACCTTGATAACAC		No mutation	CCAAGA- CGGACCTTGATAACTC	-1bp	Heterozygous	TGAGTGCATTCAACTTGAGCTGG	-1/+1bp	Heterozygous	TGAGTGCGTTGAACTTGGGCTGG		No mutation
87	Albino	CCAAGA - CGGACCTTGATAACAC	-1bp	Biallelic	CCAAGAC- GGACCTTGATAACTC	-1bp	Homozygous	TGAGTGCATTGAACTTGAGCTGG		No mutation	TGAGTGCGTTGAACTTGGGCTGG		No mutation
		CCAAGACCCGGACCTTGATAACAC	+1bp
89	Albino	CCAAGA - CGGACCTTGATAACAC	-1bp	Biallelic	CCAAGA- CGGACCTTGATAACTC	-1bp	Homozygous	TGAGTGCATTGAACTTGAGCTGG		No mutation	TGAGTGCGTTGAACTTGGGCTGG		No mutation
		CCAAGA - - - - - CCTTGATAACAC	-5bp
90	Albino	CCAAGA - CGGACCTTGATAACAC	-1bp	Biallelic	CCAAGACCGGACCTTGATAACTC		No mutation	TGAGTGCATTGAACTTGAGCTGG		No mutation	TGAGTGCGTTGAACTTGGGCTGG		No mutation
		CCAAGACC - - - - - TTGATAACAC	-5bp
91	Albino	CCAAGA - CGGACCTTGATAACAC	-1bp	Homozygous	CCAAGAC- GGACCTTGATAACTC	-1bp	Homozygous	TGAGTGCATTGAACTTGAGCTGG		No mutation	TGAGTGCGTTGAACTTGGGCTGG		No mutation
92	Albino	CCAAGA - CGGACCTTGATAACAC	-1bp	Biallelic	CCAAGA- CGGACCTTGATAACTC	-1bp	Heterozygous	TGAGTGCATTGAACTTGAGCTGG		No mutation	TGAGTGCGTTGAACTTGGGCTGG		No mutation
		CCAAGACCCGGACCTTGATAACAC	+1bp
93	Albino	CCAAGA - CGGACCTTGATAACAC	-1bp	Biallelic	CCAAGAC- GGACCTTGATAACTC	-1bp	Homozygous	TGAGTGCATTGAACTTGAGCTGG		No mutation	TGAGTGCGTTGAACTTGGGCTGG		No mutation
		CCAAGA - - - - - CCTTGATAACAC	-5bp
94	Albino	CCAAGA - CGGACCTTGATAACAC	-1bp	Biallelic	CCAAGA- CGGACCTTGATAACTC	-1bp	Homozygous	TGAGTGCATTGAACTTGAGCTGG		No mutation	TGAGTGCGTTGAACTTGGGCTGG		No mutation
		CCAAGACC - - - - - TTGATAACAC	-5bp
95	Albino	CCAAGA - CGGACCTTGATAACAC	-1bp	Biallelic	CCAAGAC- GGACCTTGATAACTC	-1bp	Biallelic	TGAGTGCATTGAACTTGAGCTGG		No mutation	TGAGTGCGTTGAACTTGGGCTGG		No mutation
		CCAAGA - - GGACCTTGATAACAC	-2bp		CCAAGA - -GGACCTTGATAACTC	-1bp
96	Albino	CCAAGA - CGGACCTTGATAACAC	-1bp	Biallelic	CCAAGACCGGACCTTGATAACTC		No mutation	TGAGTGCATTGAACTTGAGCTGG		No mutation	TGAGTGCGTTGAACTTGGGCTGG		No mutation
		CCAAGACCCGGACCTTGATAACAC	+1bp
